# Supplementary material for: An automated high-throughput system for phenotypic screening of chemical libraries on C. elegans and parasitic nematodes
Source: Int J Parasitol Drugs Drug Resist. 2017 Dec 2;8(1):8–21. doi: 10.1016/j.ijpddr.2017.11.004 (PMC5734697; doi:10.1016/j.ijpddr.2017.11.004)
Supplement: Supplementary File 1 — Results of primary and secondary screens of the Pathogen Box library using the C. elegans growth assay. [file mmc1.xlsx]

## Sheet: Pubchem-MMV-SID-CID-bioassayv1
PUBCHEM_SID	PUBCHEM_CID	PUBCHEM_ACTIVITY_OUTCOME	SMILES	PUBCHEM_SUBSTANCE_SYNONYM	log2FoldChangeGrowth_PrimaryScreen	log2FoldChangeGrowth_SecondaryScreen	secondaryScreenSignificance	trivialName	EC50_solidMaterialµM
340125967	10110536	2	CCc1nn(C)c(C(=O)NCc2ccc(Oc3ccc(C)cc3)cc2)c1Cl	MMV688934	-10.944	-10.6239	****	Tolfenpyrad	0.2
340126073	24199313	2	CCP(CC)CC.CC(=O)OCC1C(C(C(C(O1)[S-])OC(=O)C)OC(=O)C)OC(=O)C.[Au+]	MMV688978	-10.944	-7.16445	****	Auranofin	1.1
340125920	46196110	2	OB1OCc2ccc(NC(=O)c3ccccc3C(F)(F)F)cc12	MMV652003	-8.94398	-7.62388	****	NA	4.3
340125842	721133	2	Nc1ccc(cc1)C(=O)Nc2ccc(cc2)c3oc4ccccc4n3	MMV007920	-7.03709	-5.41443	****	NA	6.2
340126062	4030	2	COC(=O)Nc1nc2cc(ccc2[nH]1)C(=O)c3ccccc3	MMV003152	-6.03709	-5.71699	****	Mebendazole	1.1
340125972	72710598	2	FC1=C(C=C(NC(=O)N2CCCC2)C=C1)C1=NC2=CC(=CN=C2N1)C1=CC=CC=C1	MMV688372	-5.8147	-4.00917	****	NA	3.3
340125988	44222802	2	Clc1ccc(cc1)n2cc(COc3ccnc4ccccc34)nn2	MMV675994	-5.69605	-2.02397	****	NA
340125812	44530521	2	CC(C)(C)CN1C(=NC(C1=O)(c2ccccc2)c3ccccc3)N	MMV026550	-5.48455	-5.86899	****	NA
340125860	7918647	2	CC(C)C(C(=O)Nc1ccc(cc1)S(=O)(=O)N(C)C)c2ccc(Cl)cc2	MMV020391	-5.06134	-2.6581	****	NA
340125677	54678166	2	OC1=C(C(=O)Nc2cccnc2)C(=O)N3CCc4cccc1c34	MMV676395	-4.8147	-4.81653	****	NA
340125682	4557640	1	CCOC(=O)NC(=O)c1ccsc1NC(=O)c2nc3ccccc3s2	MMV090930	-3.87789	-1.04645	ns	NA
340125851	8880740	2	Cc1onc(c1)C(=O)Nc2ccc(cc2)c3ccccc3	MMV020152	-3.086	-6.92344	****	NA	2.5
340126000	71572007	1	CC1(C)OB(O)c2ccc(cc12)C3=NOC(C3)(c4cc(Cl)c(F)c(Cl)c4)C(F)(F)F	MMV687775	-2.88328	-0.315542	ns	NA
340125678	30238526	2	CC(C)n1ncc2c(cc(nc12)c3ccccc3)C(=O)NCC(N4CCOCC4)c5cccs5	MMV676406	-2.69605	-8.03892	****	NA
340126033	58346931	2	CC(C)n1nc(-c2cc3c(Cl)cccc3[nH]2)c2c(N)ncnc12	MMV688417	-2.56028	-1.13003	**	NA
340125997	158617	2	COC(=O)C1=C(C)NC(=C(C1c2cccc3nonc23)C(=O)OC(C)C)C	MMV001493	-2.22288	-1.42176	**	Isradipine	1.6
340125786	18589797	2	Clc1cccc2sc(nc12)N(CCCn3ccnc3)C(=O)c4occc4	MMV688936	-2.18243	-3.6581	****	NA
340125891	16387386	2	Fc1ccccc1C2CC2C(=O)Nc3nc(cs3)c4ccccn4	MMV1028806	-2.086	-0.835979	*	NA
340125783	5179236	2	CN1CCN(CC1)c2cc(nc(n2)c3ccncc3)c4ccc(F)cc4	MMV688888	-1.9553	-2.12404	****	NA
340125691	41058173	2	CCc1ccc(cc1)[C@@H]2C[C@@H](n3ncc(C(=O)NCc4ccc(OC)cc4)c3N2)C(F)(F)F	MMV687180	-1.82245	-3.60151	****	NA
340125923	129011769	1	Cc1nc(nc(N2CCC(Cc3ccccc3)C2)c1Cl)c4ccccn4	MMV659004	-1.52192
340125855	2462256	1	CCOc1ccccc1NC(C)C(=O)Nc2cc(ccc2N3CCOCC3)C(F)(F)F	MMV407834	-1.50104
340125738	4531090	1	FC(F)(F)c1cccc(c1)C(=O)Nc2oc(nn2)c3ccc(Cl)cc3	MMV102872	-1.35902
340125793	2818423	1	C1CCN(CC1)c2cc(nc3ccccc23)c4ccccn4	MMV560185	-1.35902
340126058	468595	1	CC[C@@H]([C@H](C)O)N1N=CN(C1=O)c2ccc(cc2)N3CCN(CC3)c4ccc(OC[C@@H]5CO[C@](Cn6cncn6)(C5)c7ccc(F)cc7F)cc4	MMV688774	-1.33665
340125848	7254450	1	CCOc1ccc(cc1)c2nc(NC(=O)CS(=O)(=O)c3ccccc3)sc2C	MMV007638	-1.31462
340125836	4800131	1	CCN(CC)S(=O)(=O)c1ccc(Cl)c(c1)C(=O)Nc2ccc3nc(C)sc3c2	MMV019721	-1.22117
340125789	4107603	1	Brc1cncc(c1)c2cc(NCCCn3ccnc3)nc(n2)c4ccccc4	MMV661713	-1.16919
340125901	44169927	1	COc1cc(OC)cc(c1)C(=O)NCC2Cc3cc(Cl)cc(c3O2)c4ccncc4	MMV007471	-1.16755
340126035	53345476	1	CS(=O)(=O)N1CCC(CCn2nc(Cc3cccc4ccccc34)c3c(N)ncnc23)CC1	MMV688470	-1.15608
340125775	1245087	1	COc1cccc(NC(=O)c2c3CCCc3sc2NC(=O)c4cccnc4)c1	MMV228911	-1.11902
340126016	122196571	1	O(c1ccccc1)c1ccc(cc1)-c1cncc(n1)-c1ccc2[nH]ccc2c1	MMV688178	-1.02959
340126042	71605749	1	CC(C)(C)n1nc(Cc2ccc(F)c(Cl)c2)c2c(N)ncnc12	MMV688852	-1.00734
340125981	71720882	1	FC(F)(F)c1ccc(cc1)N2CCN(CC2)C(=O)[C@@H](c3ccc(Cl)cc3)c4cccnc4	MMV689244	-0.994153
340125928	44590980	1	FC(F)(F)c1cc(NCCc2ccccc2)nc(n1)c3ccccn3	MMV659010	-0.968132
340126022	16605695	1	CNc1nnc(SC2=C(Cl)C(=O)N(N=C2)c3ccccc3)s1	MMV688763	-0.948213
340125722	2980256	1	COc1cccc(OCC(=O)c2ccc(Br)cc2)c1	MMV676379	-0.945389
340126011	49778730	1	CCc1nc2ccc(cn2c1N(C)Cc3cccs3)C(=O)NCc4ccc5OCOc5c4	MMV407539	-0.917456
340125955	44627435	1	COc1cc(ccc1n2cc(nn2)c3cccc(c3)C4=NCCN4)C5=NCCN5	MMV688474	-0.900953
340126047	122196578	1	OC[C@H]1O[C@H](C(O)[C@H]1O)n2c3ccc(Cl)cc3c4c(ncnc24)c5oc6ccccc6c5	MMV688921	-0.876546
340125804	44530398	1	OCc1ccc(cc1)c2cncc(Nc3cccc(Cl)c3)c2	MMV026468	-0.872518
340125827	129011765	1	O=C1N(Cc2cc3ccccc3s2)CC4CN(Cc5ccccc5)CCN14	MMV084603	-0.864495
340125857	3110698	1	Cc1ccc(NC(=O)c2nc[nH]c2C(=O)Nc3nc4ccccc4[nH]3)c(C)c1	MMV011903	-0.814697
340125784	46094546	1	Clc1ccc(CCNc2cc(nc3ncnn23)c4ccccc4)cc1	MMV688889	-0.809554
340125924	25158922	1	OC(=O)c1cccc2oc(nc12)c3cccc(O)c3NC(=O)c4cc(on4)c5ccccc5	MMV676008	-0.771552
340126046	71580556	1	CC(C)(C)C(=O)N(CCCCCCN1C[C@H](O)[C@@H](O)[C@H](O)[C@H]1CO)C2CCCCCC2	MMV688543	-0.76656
340125944	122196556	1	Fc1cccc(COc2ccc(Nc3ncnc4ccc(NC(=O)CN5CCOCC5)cc34)cc2Cl)c1	MMV688274	-0.760345
340125734	1287815	1	COc1ccc(cc1)C2(CCCC2)C(=O)Nc3ccc(Br)cc3	MMV200748	-0.749223
340125731	2745313	1	CCOC(=O)c1cc(on1)c2csc(Nc3c(C)cc(C)cc3C)n2	MMV676461	-0.726022
340125969	86173	1	CC1COC(Cn2cncn2)(O1)c3ccc(Oc4ccc(Cl)cc4)cc3Cl	MMV688943	-0.719978
340125932	44591369	1	Cc1nc(nc(NCCc2ccc(cc2)S(=O)(=O)C)c1Cl)c3ccccn3	MMV658993	-0.701997
340125970	16032033	1	O=C(NCCc1csc(n1)c2ccccc2)c3ccccc3	MMV688958	-0.697239
340125989	53345473	1	CS(=O)(=O)N1CCC(Cn2nc(Cc3cccc4ccccc34)c5c(N)ncnc25)CC1	MMV676050	-0.694866
340125788	30979250	1	COc1cc(CN2CCC3(CC2)C=Cc4ccccc34)cc5OCOc15	MMV688941	-0.677193
340125882	122196552	1	CN1CCN(CC1)S(=O)(=O)c2ccc(cc2)c3ccc4c(Nc5ccc6nn[nH]c6c5)ccnc4c3	MMV687246	-0.666693
340125742	7354360	1	CC1=NN(C(=O)C1Cc2cccc3ccccc23)c4nc5ccccc5s4	MMV676558	-0.647064
340125994	73254853	1	CCOc1ccc2cc(cnc2c1)c3nn(c(N)c3C(=O)N)C(C)(C)C	MMV688853	-0.647064
340125954	23627030	1	CCCCN(CCCC)c1c(cc(cc1C#N)S(=O)(=O)Nc2ccccc2)C#N	MMV688467	-0.631097
340125819	44526846	1	COc1ccc(cc1OC)c2cnc3ccc(nn23)N4CCCC4	MMV023985	-0.625437
340125803	45488854	1	NC(=O)c1ccc(cc1)c2nc(cnc2N)c3ccc(cc3)C#N	MMV085499	-0.618674
340125849	20947670	1	Clc1ccc2OCCN(c3ccc(s3)C(=O)NC4CC4)c2c1	MMV020537	-0.614184
340125875	44527543	1	Clc1cccc(NC(=O)c2cnc(N3CCN(CC3)c4ccncc4)c(Cl)c2)c1	MMV024406	-0.570027
340125756	71596999	1	CN1CCN(CCCOc2ncc(Nc3ncc(nc3C(=O)N)c4ccc(c(F)c4)C(F)(F)F)cn2)CC1	MMV687812	-0.567855
340125927	23656964	1	CC(C)(C)OC(=O)N1CCN(CC1)c2cc(n[nH]2)c3ccc(Oc4ccccc4)cc3	MMV676057	-0.560276
340125942	44305537	1	NC(=N)Nc1ccc(cc1Cl)c2oc(cc2)c3ccc(N=C(N)N)c(Cl)c3	MMV688271	-0.554886
340125993	5154691	1	CC(C)(C)n1nc(Cc2cccc3ccccc23)c4c(N)ncnc14	MMV676599	-0.527182
340125726	40719514	1	CC(Oc1ccccc1)C(=O)Nc2nc(cs2)c3ccccn3	MMV676411	-0.518764
340125809	25127876	1	NS(=O)(=O)c1cncc(c1)c2ccc3nccc(c4cn[nH]c4)c3n2	MMV024101	-0.501036
340125871	16449863	1	Cc1cc(Nc2ccncc2)n3nc(C)c(c4ccccc4Cl)c3n1	MMV016136	-0.495864
340126024	122196574	1	CC(C(SC1=NC=CC=N1)=C2C)=NN2C(NC3=CC=CC(C(F)(F)F)=C3)=O	MMV688552	-0.4938
340125824	44527613	1	CN(C(=O)c1cc2c(cccc2[nH]1)c3cncnc3)c4ccccc4	MMV024443	-0.491739
340125728	976356	1	Cc1ccc(NC(=O)CC2COc3ccccc3O2)cc1Cl	MMV676431	-0.476374
340125723	892559	1	Fc1ccccc1c2oc(NCCc3ccccc3)c(n2)C#N	MMV676384	-0.468246
340125830	44525868	1	Nc1ncc(cc1c2nc3cc(Cl)cnc3[nH]2)c4cn[nH]c4	MMV023370	-0.454132
340125680	796781	1	NC(CC(=O)c1ccc(Cl)cc1Cl)C(Cl)(Cl)Cl	MMV676468	-0.444134
340125980	71720883	1	FC(F)(F)c1ccc(cc1)N(C2CCN(CC2)c3ccc(cn3)C(F)(F)F)c4cccnc4	MMV689243	-0.440154
340125913	129011768	1	CCC1=CC(=O)N(C)C(=N1)SC(C)C(=O)Nc2ccc(F)cc2	MMV688980	-0.417481
340125880	22185382	1	CC(C)(CN)c1nc(c2ccc(Cl)c(O)c2)c([nH]1)c3ccnc(N)n3	MMV030734	-0.413574
340126044	122196576	1	COC(=O)c1ccc(F)cc1NS(=O)(=O)c2cccc(c2)c3cnn(Cc4ccccc4)c3	MMV688350	-0.412598
340125829	44530259	1	CCn1ncc2c(NC3CCOCC3)c(CNC(=O)c4ccnn4C)c(C)nc12	MMV026356	-0.406762
340125820	71447611	1	FC(F)(F)c1ccc(CN2C(=O)COCc3ccc(Br)cc23)cc1	MMV032995	-0.401915
340125720	7318633	1	CCC(Sc1oc2ccccc2n1)C(=O)Nc3nccs3	MMV676383	-0.397085
340125818	44527045	1	Cc1ccc(cc1)S(=O)(=O)n2cc(c3ccnc(N)c3)c4cc(Br)cnc24	MMV024114	-0.390351
340126038	18626421	1	Fc1ccc(cc1)-c1[nH]c(cc1-c1ccncc1)C1CCN(CC1)C(=O)OCc1ccccc1	MMV688509	-0.374124
340125805	122196548	1	CN1CCN(CC1)c2nccc3nc([nH]c23)c4ccc(F)c(F)c4	MMV676260	-0.373175
340125717	50994378	1	CCCCOC(=O)Nc1cc2nc([nH]c2cc1N3CCCC3)C4CCCCC4	MMV687730	-0.373175
340125868	8889263	1	Cc1ccc(cc1)S(=O)(=O)N2CCN(CC2)C(=O)c3cc([nH]n3)c4ccccc4	MMV019742	-0.37128
340125979	129011774	1	CC(N(C)c1ncc2c(N)nc(N)nc2n1)c3cc(Cl)cc(Cl)c3	MMV689437	-0.37128
340125823	44526685	1	NS(=O)(=O)c1cccc(c1)c2ccc3ncc(nc3c2)N4CCOCC4	MMV023860	-0.362779
340125808	129011764	1	Clc1cccc(c1)C(c2ccc(CN3CCNCC3)cc2)n4ccnc4	MMV663250	-0.356202
340125843	823972	1	Cc1ccc2c(NC(=O)C23NN=C(S3)c4ccccc4)c1C	MMV019189	-0.355265
340125910	6537969	1	CO\C=C(\C(=O)OC)/c1ccccc1Oc2cc(Oc3ccccc3C#N)ncn2	MMV021057	-0.352458
340125700	826940	1	NC(=O)COc1ccc(cc1)c2ccc(cc2)C#N	MMV053220	-0.348722
340125699	1510954	1	Cc1cccc(Cn2ccc(NC(=O)c3ccc4OCOc4c3)n2)c1	MMV676386	-0.327431
340125713	5270751	1	COc1ccc(Cn2cnc3c(nc(Cl)nc23)c4occc4)cc1	MMV687170	-0.324677
340125876	122196551	1	OCCNc1ccc(cc1)C(=O)C2C[C@H]2c3ccc(Cl)cc3	MMV676877	-0.319184
340125802	44525553	1	COc1cc(ccc1O)c2cc(cnc2N)c3ccc(cc3)S(=O)(=O)C	MMV010576	-0.318271
340125741	18775329	1	COc1ccc(Nc2ccccc2NC(=O)c3ccc(O)nc3)cc1	MMV676554	-0.310077
340125770	16360478	1	O=C(Nc1nc(cs1)c2ccccn2)c3cncn3c4ccccc4	MMV676512	-0.307355
340126020	2732979	1	Cc1ccccc1C(=O)N2N=C(Nc3ccccc3)SC2(C)C	MMV688771	-0.306449
340125850	8903085	1	Cc1oc(NC(=O)c2cn(nc2c3ccccc3C)c4ccccc4)nn1	MMV020320	-0.301928
340125865	9507180	1	COc1ccccc1CNC(=O)c2cc(nc3c2cnn3C(C)C)C4CC4	MMV020517	-0.296521
340125837	7474714	1	COc1ccc(cc1OC)C2CC(=NN2C(=O)c3occc3)c4cccs4	MMV019234	-0.295622
340125966	8892628	1	CS(=O)(=O)c1ccccc1C(=O)N(Cc2ccccc2)c3ccccc3	MMV688798	-0.292928
340125915	43815690	1	O=C(C1CCN(CC1)c2nnnn2c3ccccc3)N4CCc5ccccc5C4	MMV009135	-0.288449
340125687	42609849	1	CC1COC2(CCN(CC2)C3=NC(=O)c4cc(cc(c4S3)[N+](=O)[O-])C(F)(F)F)O1	MMV676603	-0.283984
340126001	129011775	1	Cc1cc(ccc1C(=O)NCc2ccc3B(O)OC(C)(C)c3c2)C4=NOC(C4)(c5cc(Cl)c(F)c(Cl)c5)C(F)(F)F	MMV687776	-0.268023
340125968	91656	1	CC(C)(C)C(O)C(Oc1ccc(cc1)c2ccccc2)n3cncn3	MMV688942	-0.262742
340125800	58285518	1	C(Nc1nn2c(cnc2s1)c3cccs3)C4CCOCC4	MMV010764	-0.257479
340126065	73180	1	CC(=O)NC[C@@H]1CN(C(=O)O1)c2ccc(N3CCOCC3)c(F)c2	MMV687803	-0.256604
340125906	7080312	1	CCOc1ccccc1C(=O)Nc2cccc(c2)c3nc4ncccn4c3C	MMV019790	-0.25573
340125816	44527186	1	CN(C)CCNC(=O)N1CCCN(CC1)c2ncnc3cc(sc23)c4ccccc4	MMV024195	-0.254856
340125939	23656797	1	C1CC(CCO1)c2cc(n[nH]2)c3ccc(Oc4ccccc4)cc3	MMV687762	-0.253982
340126031	122196575	1	CC(C)(C)OC(=O)N1CCC(Cn2nc(-c3cnc4ccccc4c3)c3c(N)ncnc23)CC1	MMV688364	-0.247882
340125999	69478929	1	CC1=C(C(=O)c2c(F)cc(F)cc2N1)c3ccc(Oc4ccc(OC(F)(F)F)cc4)cc3	MMV671636	-0.247012
340125872	11640390	1	C[C@@]1(O)C[C@@H](C1)c2nc(c3ccc4ccc(nc4c3)c5ccccc5)c6c(N)nccn26	MMV676605	-0.229734
340125725	2660519	1	Fc1cccc(OCC(=O)Nc2nc(cs2)c3ccccn3)c1	MMV676409	-0.222881
340125675	1307264	1	CC(C)CNS(=O)(=O)c1ccc(CCC(=O)Nc2ccc(Cl)cc2C)cc1	MMV161996	-0.221172
340125983	71460703	1	COC1=C(OCCCCOC2=CC=C(C3=NNN=N3)C=C2)C=C(C4=NN(C5CCCCCC5)C(C4(C)C)=O)C=C1	MMV690028	-0.216059
340125858	24981186	1	CN(c1ccc(F)cc1)S(=O)(=O)c2ccc(Cl)c(c2)C(=O)Nc3cccc(C)n3	MMV676528	-0.210117
340125864	1295876	1	Clc1ccc(cc1)S(=O)(=O)N2CCN(CC2)C(=S)NCc3occc3	MMV000858	-0.203356
340125735	2202504	1	COc1cccc(OC)c1C(=O)Nc2ccc(Cl)c(c2)c3nc4ccccc4s3	MMV676472	-0.20167
340125796	45488325	1	COc1cncc(c1)c2cncc(n2)N3CCN(CC3)c4ccncc4	MMV085071	-0.190763
340125847	1258592	1	Brc1ccc2NC(=O)C3(NCCc4c3[nH]c5ccccc45)c2c1	MMV006239	-0.189928
340125821	44530425	1	O=C(NCCc1ccccc1)c2cc(cnc2NCC3CC3)c4cccnc4	MMV026490	-0.189928
340125961	1447956	1	Cc1nn2c(O)c3CCCCc3nc2c1c4ccc(F)cc4	MMV099637	-0.189928
340126064	40692	1	O[C@H]([C@H]1CCCCN1)c2cc(nc3c(cccc23)C(F)(F)F)C(F)(F)F	MMV000014	-0.189092
340125959	5493321	1	CO\N=C(/C(=O)OC)\c1ccccc1CO\N=C(/C)\c2cccc(c2)C(F)(F)F	MMV688754	-0.187424
340125960	867917	1	Cc1nn2C(=O)C3=C(CCCC3)Nc2c1c4ccc(Cl)cc4	MMV688776	-0.182429
340125810	45488460	1	CCCNC(=O)N1CCC2(CC1)CC(=O)c3cc(C)ccc3O2	MMV085230	-0.180768
340125744	751739	1	Nc1c2CCCCc2nc3sc4CCCCc4c13	MMV676588	-0.176623
340126048	60156127	1	Clc1ccc(cc1)[C@@H]2[C@H](Oc3ccccc3)C(=O)N2CCn4cnc5c(NCc6ccccc6)ncnc45	MMV688352	-0.166725
340125822	44528432	1	FC(F)(F)c1nc(oc1C(=O)Nc2ccc(nc2)N3CCNCC3)c4ccccc4	MMV024937	-0.164261
340126039	10492061	1	CC(C)(C)n1nc(-c2ccccc2)c2c(N)ncnc12	MMV688548	-0.161801
340125743	2386708	1	Fc1ccc2c(Cl)c(sc2c1)C(=O)NC3=NCCS3	MMV676584	-0.158527
340125840	6503958	1	CNC(=O)c1cc(cs1)S(=O)(=O)N2CCN(CC2)c3ccccn3	MMV020136	-0.156077
340125852	8105365	1	COc1ccc(Cl)cc1NC(=O)CN(C)C(=O)c2cnn(n2)c3ccccc3	MMV020710	-0.154446
340125730	2982080	1	O=C(NC1CCCCC1)N2CCN(Cc3ccc4OCOc4c3)CC2	MMV676444	-0.152817
340126017	122196572	1	COc1ccc(cc1OC)-c1nnc2ccc(cn12)-c1cccc(c1)C(C)C	MMV688313	-0.15119
340125839	94047666	1	Cc1onc(C)c1C(=O)N2CCCC(C2)c3[nH]c4c(C)cccc4c3c5ccncc5	MMV020623	-0.148752
340125826	44526241	1	Cc1cnc(CCNC(=O)c2cc(cs2)c3ccc(Cl)cc3)[nH]1	MMV676350	-0.147129
340125778	456199	1	[O-][N+](=O)c1cn2C[C@@H](COc2n1)OCc3ccc(OC(F)(F)F)cc3	MMV688755	-0.142272
340125762	644385	1	C(Nc1nc(nc2ccccc12)N3CCCCC3)c4occc4	MMV676401	-0.140656
340126018	122196573	1	COc1ccc(cc1)-c1cnc2cnc(cn12)-c1cccc(OC(C)C)c1	MMV688270	-0.13743
340125776	652987	1	CS(=O)(=O)CC1=Nc2ccccc2OC1=O	MMV553002	-0.132605
340125933	25158395	1	COC(=O)c1cccc2oc(nc12)c3cccc(OC)c3NC(=O)c4cc(on4)c5ccccc5	MMV676186	-0.130199
340125869	27658635	1	Clc1ccc(cc1)S(=O)(=O)NC(Cc2c[nH]c3ccccc23)C(=O)N4CCCCC4	MMV085210	-0.128597
340125683	613657	1	FC(F)(F)c1nnc2ccc(Cl)nn12	MMV069458	-0.127796
340126009	4093552	1	COC(=O)c1c2CCN(Cc3ccccc3)Cc2sc1NC(=O)C4=Cc5ccccc5OC4=O	MMV676480	-0.124599
340125729	857444	1	Cc1ccc2nc(Cl)c(CNCc3cccs3)cc2c1	MMV676439	-0.121409
340125951	44627754	1	COc1cc(ccc1c2cn(nn2)c3cccc(c3)C4=NCCN4)C5=NCCN5	MMV688407	-0.120613
340126040	500899	1	CN1CCC(CC1)c1cc(c([nH]1)-c1ccc(F)cc1)-c1ccncc1	MMV688703	-0.119817
340125846	2808856	1	COc1cc2ncnc(NC3CCN(Cc4ccccc4)CC3)c2cc1OC	MMV006741	-0.115843
340125690	122196543	1	O=C(C1CCN(CC1)c2cc(ncn2)n3cccc3)N4CCc5ccccc5C4	MMV687172	-0.110299
340125991	46398830	1	Nc1ncnc2c1c(Cc3cccc4ccccc34)nn2CC5CCNCC5	MMV676182	-0.109509
340125716	70695599	1	FC(F)(F)c1nc2ccccn2c1C(=O)NCc3cc(Cl)cc(Cl)c3	MMV687699	-0.109509
340125685	35591142	1	COc1ccc(cc1OC)c2onc(n2)c3cccc(NC(=O)Cc4ccc(F)cc4)c3	MMV676571	-0.107141
340125736	1294768	1	CC1=C(CCC(=O)O)C(=O)Oc2c(C)c(OCc3cc(C)cc(C)c3)ccc12	MMV676476	-0.0961396
340125982	71719394	1	COC1=C(OCCCCOC2=CC=C(C3=NNN=N3)C=C2)C=C(C([C@@H]4[C@H]5CC=CC4)=NN(C6CCCCCC6)C5=O)C=C1	MMV690027	-0.0945748
340125896	2220526	1	Cc1ccc(cc1)-c1cc(c2cc(ccc2n1)Br)C(=O)Nc1cccnc1	MMV016838	-0.0922309
340125941	44199337	1	Cc1nn(C)c(C)c1NS(=O)(=O)c2c(Cl)cc(cc2Cl)c3ccnc(c3)N4CCNCC4	MMV688180	-0.0922309
340125733	732608	1	CCOc1ccc(OCC(=O)Nc2cc(C)cc(C)c2)cc1	MMV676470	-0.0898907
340125996	159961	1	Nc1ncnc2c1ncn2C[C@@H](O)[C@@H](O)C(=O)O	MMV689255	-0.0898907
340126021	2056620	1	CN1CCN(CC1)C(c2cccs2)c3c(C)[nH]c4ccccc34	MMV688768	-0.0891115
340125900	7189756	1	CC(C)N(Cc1ccccc1)S(=O)(=O)c2ccc(cc2)C(=O)Nc3cc(C)on3	MMV007133	-0.0867764
340125953	122196559	1	CO[C@@H]1CN(C[C@H]1O)c2ccc(C#CC3(O)CN4CCC3CC4)c(Cc5ccccc5)n2	MMV688415	-0.0859989
340125885	44526918	1	O=C(Nc1ccccc1)c2ccc(s2)c3cc4ccncc4cc3OC5CCNCC5	MMV024035	-0.0844451
340125905	1476278	1	FC(F)(F)c1cnc(Sc2oc(nn2)c3ccncc3)c(Cl)c1	MMV011765	-0.0782466
340126061	71768	1	O=C1C(CC2CCC(C(C)(C)C)CC2)=C(C(C3=C1C=CC=C3)=O)O	MMV689480	-0.0767012
340125922	12004233	1	CN(CCc1ccccc1)c2nc(nc(C)c2Cl)c3ccccn3	MMV658988	-0.0751574
340126010	122196569	1	CCCCc1ccc(NC(=O)Nc2ccc(O[C@H]3CCCC[C@@H]3N(C)c4ccccc4)c(F)c2)cc1	MMV676063	-0.0751574
340125873	44524414	1	Clc1cccc(c1)c2cnn3ccc(nc23)C(=O)Nc4ccc(cc4)N5CCNCC5	MMV022478	-0.0705358
340125943	53630477	1	Nc1ccc2ncnc(Nc3ccc(OCc4cccc(F)c4)c(Cl)c3)c2c1	MMV688273	-0.0666958
340125811	44526797	1	CC(C)(C)c1cc(C(=O)N2CCN(CC2)c3nccnc3C#N)n(Cc4ccccc4)n1	MMV023949	-0.065929
340125814	122196549	1	C[C@@H](N1CCCC[C@H]1c2ccc(OCc3cccc(F)c3)cc2)C(=O)N	MMV676269	-0.065929
340125719	40084202	1	CNc1snc(C)c1C(=O)NCCOc2ccc(OC)cc2	MMV688554	-0.0598094
340125815	122196550	1	C[C@@H](N1CCCC[C@@H]1c2ccc(OCc3cccc(F)c3)cc2)C(=O)N	MMV676270	-0.0567593
340126055	42548	1	CCN(CC)CCCCCCNc1cc(OC)cc2c(C)ccnc12	MMV000063	-0.0529557
340126015	7906141	1	COCC(C)NC(=O)CSc1ncnc2sc(cc12)-c1ccccc1	MMV676536	-0.0529557
340125878	44143088	1	CCn1cnc2c(Nc3cc(F)cc(F)c3)nc(nc12)C#N	MMV676881	-0.0529557
340125838	865086	1	Cc1ccc2cc(C3NC(=O)c4ccccc4N3)c(Cl)nc2c1	MMV019807	-0.0453785
340125892	17399080	1	CCCn1c(NC(=O)c2ccc3ccccc3n2)nc4ccccc14	MMV1030799	-0.0431131
340125693	68234908	1	CCc1nc2ccc(Cl)cn2c1C(=O)NCc3ccc(cc3)N4CCC(CC4)c5ccc(OC(F)(F)F)cc5	MMV687696	-0.0431131
340125950	122196558	1	NCCN(C(=O)c1ccc(Cl)cc1Cl)c2ccc(OCc3ccc(Cl)cc3)cc2	MMV688371	-0.0400981
340125773	44522388	1	C1CCC(CC1)Nc2cc(nc(n2)c3ccccn3)C4CC4	MMV021013	-0.0355873
340125806	117770071	1	CN1CCN(CC1)c2nccc3[nH]c(cc23)c4cccc(F)c4	MMV393144	-0.0355873
340125737	8518466	1	CCC1=C(C)N=C(NC1=O)n2nc(C)cc2NC(=O)c3ccccc3SC	MMV676477	-0.0348369
340125831	44523979	1	CCN(CC)CCCN1CCN(CC1)C(=O)c2cccc(c2)c3noc(n3)C(F)(F)F	MMV022236	-0.0333372
340126060	470071	1	CC[C@H](CO)NCCN[C@H](CC)CO	MMV687801	-0.0318391
340125921	44627437	1	COc1ccc(cc1c2cn(nn2)c3ccc(cc3)C(=N)N)C(=N)N	MMV675998	-0.0295948
340125841	44522198	1	CC(C)c1ncc(c2ccncc2)c(n1)[C@@H]3CC[C@@H](CNC(=O)c4cccnc4)CC3	MMV676442	-0.0295948
340126019	1278611	1	C1CCN(C1)C(c2ccccn2)c3c([nH]c4ccccc34)c5ccccc5	MMV688762	-0.0251167
340125931	25158917	1	OC(=O)c1cccc2oc(nc12)c3ccccc3NC(=O)c4ccccc4	MMV676162	-0.0236271
340125689	71662594	1	Cc1cc(C)c2cc([nH]c2c1)C(=O)NC3CCCCCCC3	MMV687146	-0.022139
340125817	44533020	1	OCCc1ccc(Nc2nccc(n2)c3nnc4ccccn34)cc1	MMV028694	-0.0213955
340126003	122196564	1	COc1ccc(cc1)N(CCc2cccc(C)n2)C(=O)C3CCCCC3	MMV675996	-0.0191674
340126063	3044369	1	COc1cc(NC(C)CCCN)c2ncccc2c1	MMV000023	-0.0147215
340125899	2203667	1	Cc1cc(Cl)c(cc1OCC(=O)NC2CCCCC2)S(=O)(=O)N3CCCC3	MMV006833	-0.00734197
340126066	5297	1	CNC1C(O)C(O)C(CO)OC1OC2C(OC3C(O)C(O)C(NC(=N)N)C(O)C3NC(=N)N)OC(C)C2(O)C=O	MMV688994	-0.00587059
340125856	17446182	1	CC(C)NCC(=O)Nc1cccc(c1)C(=O)Nc2cccc(c2)C(F)(F)F	MMV020165	0.00219533
340125792	2801003	1	CC(C)(C)c1cc(cc(c1)C(=O)Nc2cccnc2)C(=O)Nc3cccnc3	MMV020982	0.00292636
340125779	465951	1	CC(=O)NC[C@H]1CN(C(=O)O1)c2ccc(N3CCSCC3)c(F)c2	MMV688756	0.00511724
340125975	91800749	1	O=C(N1CCN(CC2=CC=C(NS(=O)(C3=CC=C(OC)C=C3)=O)C=C2)CC1)C4=CC(C#N)=CC=C4	MMV689029	0.0058468
340126069	129011778	1	C[C@@H]1OC(=O)C[C@H](O)C[C@H](O)CC[C@@H](O)[C@H](O)C[C@H](O)C[C@]2(O)C[C@H](O)[C@H]([C@H](C[C@@H](O[C@@H]3O[C@H](C)[C@@H](O)[C@H](N)[C@@H]3O)\C=C\C=C\C=C\C=C\C=C\C=C\C=C\[C@H](C)[C@@H](O)[C@H]1C)O2)C(=O)O	MMV689000	0.0152976
340125859	44527525	1	O=C(NC1CC1)c2ccc(nc2)N3CCC(Cc4ccccc4)CC3	MMV024397	0.0189161
340126014	7216437	1	Cn1ncc2c(nc(NCCc3c[nH]c4ccccc34)nc12)N1CCOCC1	MMV676382	0.0196387
340125965	95333427	1	CC1CCCCN1C(=O)NCCc2coc(n2)c3ccc(F)cc3	MMV688797	0.0232463
340125825	2849221	1	COc1cccc2c(C)nc(N=C(N)N)nc12	MMV000907	0.0275636
340125721	5170670	1	Brc1c(nc2ncccn12)c3ccc4OCOc4c3	MMV676377	0.0304347
340126002	122196563	1	Nc1ncc(cc1c2ccc(nc2)C(F)(F)F)c3ccc(nc3)C(F)(F)F	MMV668727	0.0311515
340125710	4880005	1	Cc1nn(Cc2ccccc2)c(Cl)c1C(=O)NC3CCCCCC3	MMV063404	0.0333
340125777	970664	1	COc1cccc(c1)n2nnnc2S(=O)(=O)Cc3ccccc3	MMV676388	0.0340155
340125945	129011770	1	CC1=Nc2ccc(Cl)cc2C(O)(N1CCN3CCCCC3)c4ccc(C)cc4	MMV688279	0.0340155
340125739	17555992	1	COc1ccc(cc1)c2cc(NC(=O)c3ccc(F)cc3Cl)ccc2OC	MMV676526	0.0390137
340125692	122196544	1	CC(C)(C(=O)Nc1ccc(F)cc1)n2cc(cn2)c3ccccc3F	MMV687239	0.0447048
340125835	9361165	1	Cc1ccc(Oc2ccc(NC(=O)CNc3ccccc3N4CCCC4=O)cc2)cc1	MMV020512	0.0475419
340125889	867936	1	Cc1cc(C)nc(n1)n2nc(C)cc2Nc3ccccc3	MMV062221	0.0496661
340125962	16351001	1	Cc1onc(C)c1COc2cccc(c2)C(=O)Nc3ncccc3C	MMV688793	0.0510806
340125925	53322807	1	Clc1ccc(Cl)c(CO[C@H]2CCCC[C@@H]2n3ccnc3)c1	MMV676048	0.0539052
340125797	45488686	1	NCC(=O)N1CCn2c(C1)nc(c2Nc3ccc4OCOc4c3)c5ccccc5	MMV011691	0.0553155
340126052	2794	1	CC(C)N=C1C=C2N(c3ccc(Cl)cc3)c4ccccc4N=C2C=C1Nc5ccc(Cl)cc5	MMV687800	0.0581319
340125998	3728	1	Oc1c(I)cc(I)c2cccnc12	MMV002817	0.0616446
340126036	71662589	1	CC(C(=O)Nc1ccc2oc(nc2c1)-c1ccncc1)c1ccccc1	MMV688471	0.0616446
340125761	949043	1	CCc1nc2ccccc2n1CC(O)COc3cc(C)ccc3Cl	MMV676449	0.0644487
340125801	71729711	1	FC(F)(F)c1cccc(c1)c2nc3c(NCc4ccncc4)nccc3[nH]2	MMV032967	0.0714351
340125745	893627	1	CCCn1nnc(NC(=O)COc2ccc(cc2)C3CCCCC3)n1	MMV676597	0.0714351
340125712	70693495	1	NC(=O)c1cc(ccc1OCCOc2ccccc2)c3ccsc3	MMV687138	0.0714351
340126007	122196567	1	COc1ccc(cc1)N(CCc2cccc(C)n2)C(=O)C	MMV675995	0.0749157
340125984	122196561	1	C[C@@H](N(C)c1ncc2c(N)nc(N)nc2n1)c3ccc4CCCCc4c3	MMV690103	0.0756108
340125957	44627206	1	COc1ccc(cc1c2cn(nn2)c3cccc(c3)C4=NCCN4)C5=NCCN5	MMV688547	0.077
340125853	40683305	1	Cc1cc2ccccc2n1CC(=O)N3CC(Oc4ccccc34)C(=O)N5CCCCC5	MMV020520	0.0797744
340125977	124680269	1	O=C(N1CC(C2=CC(NC)=CC(C)=N2)OCC1)C3=NNC4=C3C=CC=C4	MMV689709	0.0797744
340125895	51347106	1	CC1=NC2=NC=CN2C(NC3=CC=C(C(F)(F)F)C=C3)=C1	MMV011229	0.0804672
340125978	91800806	1	Clc1ccc(CN2CCN(CC2)C3=NCCN3)cc1Cl	MMV689060	0.0846169
340125791	40452961	1	CCC(NC(=O)c1ccccc1NC(=O)c2ccc(C)cc2)C(=O)OC	MMV019551	0.0873767
340125963	47092747	1	O=C(NCCc1ccn(n1)c2ccccc2)C3CCCCC3	MMV688795	0.093567
340125914	20040888	1	CC(C)CNc1cc(nc2c([nH]nc12)-c1ccccc1)C	MMV021375	0.0983635
340125681	20926352	1	O=C(C1CCN(CC1)c2nnc(s2)n3cccc3)N4CCC(Cc5ccccc5)CC4	MMV676478	0.10178
340126025	17581291	1	COc1ccc(c(O)c1)c2onc(c2c3ccc(Cl)cc3)C(F)(F)F	MMV688766	0.10178
340125934	1548968	1	CNCCC(Oc1ccc(cc1)C(F)(F)F)c2ccccc2	MMV001561	0.102462
340125936	16718576	1	CNC(=O)c1nn(C)c2c3nc(Nc4ccc(cc4)N5CCN(C)CC5)ncc3CC(C)(C)c12	MMV676602	0.103144
340126053	6603806	1	NCCCC(N)(C(F)F)C(=O)O	MMV001625	0.108588
340125766	122196546	1	C([C@@H]1CN(CCN1)c2nccc(Oc3ccc(cc3)n4ccnc4)n2)c5ccccc5	MMV687749	0.109946
340125694	11476870	1	Fc1cc(cc(F)c1C2=CCN(Cc3ccccc3)CC2)N4C[C@H](COc5ccon5)OC4=O	MMV687813	0.114012
340125874	44522179	1	COc1cccc(CC(=O)N2CCC(CC2)n3c(C)nc4ccc(F)cc34)c1	MMV020081	0.11604
340125746	70682976	1	COc1ccc2nc(C)cc(OCC(=O)NCc3ccccc3)c2c1	MMV687189	0.118066
340125679	2164122	1	CCOC(=O)c1c(C)c(sc1NC(=O)c2c(F)c(F)c(F)c(F)c2F)C(=O)N	MMV153413	0.118741
340125884	44525683	1	Cc1nc([nH]c1C)c2cccc(NCc3ccccc3)c2	MMV023227	0.122782
340125893	25985121	1	CCNC(=O)C(C)Nc1nc(nc2sc(C)c(C)c12)c3cccnc3	MMV1037162	0.135505
340125711	6416437	1	Cc1nnc(NCc2cccc(Cl)c2)c3ccccc13	MMV676555	0.138169
340125774	901734	1	CC(=O)N1CCc2cc3nc(C)cc(C)c3cc12	MMV054312	0.139499
340125879	44525694	1	Nc1nccc2ccc(cc12)c3ccc4nccn4c3	MMV023233	0.140164
340125753	11304129	1	OC[C@H]1CN(C(=O)O1)c2cc(F)c(C3=CCN(Cc4ccccc4)CC3)c(F)c2	MMV687729	0.140828
340125854	2604113	1	COc1ccccc1C(C)NCC(=O)Nc2cc(ccc2Cl)C(F)(F)F	MMV020321	0.142156
340125813	44530197	1	Nc1nccc2ccc(Oc3ccncc3)cc12	MMV026313	0.144808
340125918	41428967	1	CNC(=O)C1Cc2ccccc2N1C(=O)Cc3ccc(F)cc3	MMV188296	0.144808
340125686	2231793	1	O=C(CCC1CCCCC1)Nc2cccc(c2)c3oc(nn3)c4occc4	MMV676589	0.146794
340125995	56963908	1	CCOc1ccc2cc(ccc2c1)c3nn(CC4CCN(C)CC4)c5ncnc(N)c35	MMV688854	0.150758
340126045	122196577	1	CC(C)(C)OC(=O)N1CCN(CC1)c2nccc(n2)c3ccc(s3)c4ccc(Cl)cc4	MMV688416	0.151417
340125782	70685046	1	Cc1ccccc1CN2CCC(O)(CC2)c3ccc(Cl)c(c3)C(F)(F)F	MMV688846	0.151417
340125894	17404784	1	CNC(=O)CNc1nc(nc2scc(c3ccccc3)c12)c4ccccn4	MMV1029203	0.152076
340125974	91800751	1	O=C(N1CCN(CC2=CC=C(NS(=O)(C3=CC=C(C)C=C3)=O)C=C2)CC1)C4=CC(C#N)=CC=C4	MMV689028	0.152076
340125790	9515026	1	CCOc1ccc(cc1)c2nc(CNCCc3ccc(F)cc3)cs2	MMV688938	0.152735
340125772	837309	1	CC(C)(C)c1cnc(NC(=O)c2ccccc2O)s1	MMV495543	0.15471
340125760	89585418	1	CN1C(=O)N(C)c2nsc(c2C1=O)S(=O)(=O)C	MMV687251	0.15471
340125765	70682986	1	Cn1ccnc1CNCCS(=O)(=O)c2cccc(Nc3ccc(cn3)c4cccc(F)c4)c2	MMV688466	0.155368
340125771	2221997	1	COc1cccc(c1)n2nnnc2S(=O)(=O)C	MMV272144	0.157339
340126028	6103	1	ClC1=CC(N=C(N)O2)=C2C=C1	MMV003270	0.160619
340125886	129011767	1	COc1ccc(CN2CCOc3ccc(cc3C2)C(C)(O)CN(C)C)cc1C	MMV008439	0.161929
340125986	461917	1	COc1ccc(OC)c(NCc2ccc3nc(N)nc(N)c3c2Cl)c1	MMV675968	0.161929
340125695	6480466	1	CC1(COc2ccc(cc2)N3CCC(CC3)Oc4ccc(OC(F)(F)F)cc4)Cn5cc(nc5O1)N(=O)=O	MMV688262	0.161929
340125714	70685044	1	COc1ccc2nc(C)cc(OCC(=O)Nc3ccccc3OC)c2c1	MMV687188	0.165198
340125940	487976	1	NC(=N)Nc1ccc(c(Cl)c1)c2oc(cc2)c3ccc(NC(=N)N)cc3Cl	MMV688179	0.171064
340125828	11953126	1	CS(=O)(=O)c1cccc(c1)c2cnc3[nH]cc(c4ccc(CCC(=O)O)cc4)c3c2	MMV026020	0.172364
340126005	4289635	1	Sc1nnc(NC(=O)c2cc(Br)ccc2Cl)s1	MMV676492	0.172364
340125862	2489078	1	Cc1cc(C)n2nc(nc2n1)C(=O)Nc3cc(ccc3N4CCOCC4)C(F)(F)F	MMV019087	0.173663
340125964	45859661	1	Fc1ccc(cc1)c2oc(cc2)C(=O)NCc3nnc4CCCCCn34	MMV688796	0.173663
340125718	44523242	1	Cc1cc(NCCc2ccccc2)nc(NC(=N)Nc3ccc(Cl)cc3)n1	MMV021660	0.185947
340125747	122196545	1	NC(=O)c1cc(Br)ccc1OCCOc2ccccc2	MMV687243	0.185947
340125787	70687246	1	Cc1ccc2nc(C)c(c3ccn(Cc4ccccc4)n3)n2c1	MMV688939	0.19237
340125948	11990715	1	C1CN=C(N1)c2ccc(cc2)c3cc(on3)c4cccc(c4)C5=NCCN5	MMV688361	0.193011
340125947	71453524	1	COc1ccc(cc1OCc2ccccn2)C3=NN(C4CCCCCC4)C(=O)C3(C)C	MMV688360	0.193652
340125919	6456615	1	CCC(=O)Nc1ccccc1C(=O)Nc2ccccn2	MMV202553	0.194292
340125971	46881926	1	Fc1ccc(cc1)N2CCN(CCCCN(CC#N)C(=O)OCc3ccccc3)CC2	MMV675997	0.194292
340126032	68263732	1	Nc1ncnc2n(CC3CCNCC3)nc(-c3cnc4ccccc4c3)c12	MMV688411	0.194932
340125705	2822272	1	COc1cc(nc2ccc(C)c(N)c12)C(F)(F)F	MMV047015	0.198127
340126043	71579813	1	Cc1cc(NC(=O)c2ccc(Oc3ccc(Cl)cc3O)o2)no1	MMV688955	0.201315
340126037	129011776	1	CC(Oc1cccc(Cl)c1)C(=O)Nc1ccc2oc(nc2c1)-c1ccncc1	MMV688472	0.206402
340125881	44530411	1	COc1ccc(cn1)c2cnc3ccc(NCc4ccc(cc4)S(=O)(=O)N)nn23	MMV010545	0.210205
340126054	5361	1	Cc1ccc(cc1NC(=O)c2cccc(NC(=O)Nc3cccc(c3)C(=O)Nc4cc(ccc4C)C(=O)Nc5ccc(c6cc(cc(c56)S(=O)(=O)O)S(=O)(=O)O)S(=O)(=O)O)c2)C(=O)Nc7ccc(c8cc(cc(c78)S(=O)(=O)O)S(=O)(=O)O)S(=O)(=O)O	MMV637953	0.211471
340126023	40207755	1	CS(=O)(=O)c1ccc(cc1[N+](=O)[O-])C(=O)N(CC2CCCO2)c3nc4ccccc4s3	MMV688761	0.211471
340125709	2537438	1	O=C(N1CCN(Cc2ccc3OCOc3c2)CC1)c4oc5ccccc5c4	MMV676520	0.212103
340125757	51085031	1	O=C(NCc1cocc1)N2CCN(Cc3ccc4OCOc4c3)CC2	MMV688553	0.212103
340126027	68896369	1	ClC1=CC=C([C@@](C)(C2=CC=CC=C2)OCCC3N(C)CCC3)C=C1	MMV637229	0.212735
340125703	760357	1	CCCn1c(CNc2ccccc2O)nc3ccccc13	MMV676445	0.227822
340125754	70691354	1	Cc1cc(OCC(=O)NCc2ccccc2)c3cc(Br)ccc3n1	MMV687747	0.232193
340126070	6604371	1	CC1CS(=O)(=O)CCN1\N=C\c2oc(cc2)[N+](=O)[O-]	MMV001499	0.235929
340126034	24864307	1	Nc1ncnc2[nH]nc(Cc3cccc4ccccc34)c12	MMV688469	0.242134
340125749	70685039	1	CCCCc1ccc(nc1)C(=O)Nc2nccc3ccccc23	MMV687254	0.242753
340125701	1740847	1	COC(=O)c1c2CCCCCc2sc1NC(=O)c3c(F)c(F)c(F)c(F)c3F	MMV461553	0.243372
340125704	782429	1	Cc1nc2ccccn2c1C(=O)NCc3ccc(Cl)cc3	MMV012074	0.243991
340125768	70695572	1	Cc1cnc(nc1Oc2ccc(cc2)n3ccnc3)N4CCN[C@@H](Cc5ccccc5)C4	MMV687765	0.244609
340125956	16658982	1	NC(=N)c1ccc(cc1)c2cc(on2)c3ccccc3	MMV688514	0.247079
340126049	5388906	1	COc1nc2ccc(Br)cc2cc1[C@@H](c3ccccc3)[C@@](O)(CCN(C)C)c4cccc5ccccc45	MMV689758	0.247696
340125976	129011773	1	CC1=C(F)C=CC=C1CN2CCCC(CC3=NC(C4=CC=C(NC(C)=O)C=C4)=NO3)C2	MMV689061	0.250777
340126059	41684	1	CC(=O)Oc1ccccc1C(=O)Nc2ncc(s2)[N+](=O)[O-]	MMV688991	0.252622
340125833	6100159	1	CC(=O)Nc1ccc(NC(=O)c2cc([nH]n2)c3cc(Cl)ccc3O)cc1	MMV676380	0.254465
340126013	122196570	1	FC(F)(F)C1=C(C(N2CCCCC2)=O)N(C=CC=C3OC)C3=N1	MMV1110498	0.258144
340125866	16354321	1	Cc1ccc(NC(=O)c2cc(ccc2C)S(=O)(=O)NC(C)(C)C)nc1	MMV020289	0.25998
340125912	44525603	1	C(C1CC1)N2Cc3ccccc3OC4(CCN(Cc5c[nH]c6cnccc56)CC4)C2	MMV023183	0.264254
340125748	70687214	1	Nc1nc2ccc(cc2[nH]1)c3cncc(Oc4ccc(F)cc4)c3	MMV687248	0.264254
340125937	16747683	1	CC(C)n1c(C)ncc1c2ccnc(Nc3ccc(cc3)S(=O)(=O)C)n2	MMV676604	0.267908
340125973	18568993	1	CC1=C(C)C(NC(N2N=C(C)C=C2NC(C3=CC=C(S(=O)(N(CC)CC)=O)C=C3)=O)=N1)=O	MMV595321	0.269124
340125904	24732616	1	COc1ccc(CCN2CCC(CC2)NCc3cccc(c3)N(C)C)cc1	MMV011511	0.269732
340125845	2824465	1	CN(C)c1cc(NC(=O)Nc2ccccc2)c3ccccc3n1	MMV006901	0.271553
340125702	696207	1	CCC(Sc1oc2ccccc2n1)C(=O)Nc3nnc(C)s3	MMV611037	0.271553
340125708	1334105	1	Cc1ccc2oc(nc2c1)c3cc(NC(=O)Cc4ccccc4)ccc3Cl	MMV676509	0.27216
340125903	4651694	1	Clc1ccccc1CSCc2oc(cc2)C(=O)NC3CC3	MMV007803	0.276398
340125727	34924654	1	Clc1ccc(cc1)S(=O)(=O)c2oc(nc2C#N)c3ccccc3	MMV676412	0.277003
340125987	24905343	1	COc1ccc(cc1OC)c2nn(C(C)C)c3ncnc(N)c23	MMV675993	0.277607
340125985	122196562	1	COc1ccc(Oc2ccc(cc2)[C@@H](C)N(C)c3ncc4c(N)nc(N)nc4n3)cc1	MMV690102	0.28183
340125909	4055067	1	COc1ccc(cc1)c2cncc3ccc(nc23)C(=O)NCCCn4ccnc4	MMV020670	0.283034
340125930	23656963	1	C(N1CCOCC1)c2cc(n[nH]2)c3ccc(Oc4ccccc4)cc3	MMV676161	0.284238
340125759	9125153	1	NCC(c1cccs1)S(=O)(=O)c2ccccc2	MMV688557	0.289041
340125897	122196553	1	Clc1ccc2nc(cc(c2c1)C(=O)NCCN1CCCC1)NCCN1CCOCC1	MMV634140	0.28964
340126050	4735	1	NC(=N)c1ccc(OCCCCCOc2ccc(cc2)C(=N)N)cc1	MMV000062	0.291436
340125917	4962898	1	CCOC(=O)c1noc(N)c1c2ccccc2	MMV1236379	0.292034
340126051	445900	1	O=C(C1CCCCC1)N2CC3N(CCc4ccccc34)C(=O)C2	MMV002529	0.302761
340125949	11428372	1	COc1cc(cc2cc(oc12)c3ccc(cc3)C4=NCCN4)C5=NCCN5	MMV688362	0.302761
340125781	122196547	1	O=C(Nc1ccccc1N2CCOCC2)[C@@H](Cc3ccccc3)NC(=O)c4cccs4	MMV688845	0.305726
340126041	24754904	1	Cc1cc2nc(NC(=O)C(C)(C)C)nc(Cl)c2n1Cc1ccc(Cl)cc1	MMV688704	0.315763
340125807	117770823	1	COc1cccc(c1)c2cc3c(Nc4cccnc4)nccc3[nH]2	MMV392832	0.318702
340125764	70693491	1	CCCc1ccc(cc1)S(=O)(=O)Nc2ccc(CN3CCN(CC4CC4)CC3)cc2	MMV688125	0.318702
340125832	1488499	1	FC(F)(F)c1cc(cc(c1)C(F)(F)F)C(=O)Nc2ccnc(n2)c3cccnc3	MMV019838	0.327483
340125911	122196555	1	Nc1ncc(Br)cc1c2nc3cc(Cl)cnc3[nH]2	MMV676358	0.32865
340125867	8927211	1	CC(C)C(NC(=O)Cc1cccc2ccccc12)C(=O)Nc3cccc(c3)C#N	MMV020591	0.333889
340126072	46738084	1	NCCC(O)C(=O)N[C@@H]1C[C@H](N)[C@@H](OC2O[C@H](CN)[C@@H](O)[C@H](O)[C@H]2O)[C@H](O)C1OC3O[C@H](CO)[C@@H](O)[C@H](N)[C@H]3O	MMV687796	0.33447
340125758	45859503	1	Clc1ccc(CN2CCN(CC2)C(=O)NCc3occc3)s1	MMV688555	0.33447
340125935	11442891	1	CO[C@@H](C(=O)N1Cc2[nH]nc(NC(=O)c3ccc(cc3)N4CCN(C)CC4)c2C1)c5ccccc5	MMV676600	0.338529
340125946	122196557	1	CN1CCN(CC1)S(=O)(=O)c2ccc(cc2)c3ccc4c(Nc5ncc(Cl)cn5)ccnc4c3	MMV688283	0.346039
340125844	44522207	1	CC1CC1C(=O)NC2CCN(CC3(CCCCC3)c4ccccc4)CC2	MMV020120	0.346615
340125926	2806213	1	C1CN(CCO1)c2cc(n[nH]2)c3ccc(Oc4ccccc4)cc3	MMV045105	0.347766
340126008	122196568	1	Fc1ccc(cc1)C(=O)N(CCNc2ccccc2)c3ccccc3	MMV676204	0.348342
340125834	929597	1	CN(C)CCNc1ncnc2c3cc(C)ccc3[nH]c12	MMV006372	0.351215
340125750	636430	1	Nc1ncnc2c1ncn2[C@@H]3O[C@H](COS(=O)(=O)NC(=O)c4ccccc4O)[C@@H](O)[C@H]3O	MMV687700	0.352936
340126071	3052	1	CCN(CC)C(=O)N1CCN(C)CC1	MMV002816	0.354655
340125799	44522123	1	CCCS(=O)(=O)N1CCC(CO)(Cc2ccccc2C(F)(F)F)CC1	MMV001059	0.356945
340125740	657640	1	Cc1cc(O)nc(n1)n2nc(C)cc2C	MMV393995	0.359801
340126026	2437697	1	CC(C)c1ccc(NC(=O)COC2=CC(=C(C#N)C(=O)N2C)C)cc1	MMV1198433	0.362651
340125795	44523667	1	CN1CCC(CC1)NCc2cccc(c2)c3ccc(cc3)S(=O)(=O)NCc4ccccc4	MMV022029	0.36379
340125767	44526822	1	C(Nc1cccnc1)c2ccc(s2)c3cc4ccncc4cc3OC5CCNCC5	MMV023969	0.375692
340126004	122196565	1	CC(=O)N(CCN(C(=O)c1ccc(F)cc1)c2ccccc2)c3ccccc3	MMV676064	0.38245
340125696	11224409	1	CC(=O)NCC1CN(C(=O)O1)c2ccc(c(F)c2)c3ccc(CNCc4cn[nH]n4)cc3	MMV688327	0.386937
340125724	7693900	1	O=C(N1CCN(Cc2ccc3OCOc3c2)CC1)c4[nH]nc5CCCCc45	MMV676389	0.387497
340125688	70689295	1	CCCCS(=O)(=O)Nc1ccc2cnn(C)c2c1	MMV687145	0.413572
340126056	31593	1	[O-][N+](=O)c1nccn1CC(=O)NCc2ccccc2	MMV688773	0.415221
340125883	44528288	1	CC(C)CN1CCC(CC1)N(C)c2cc(NC(=O)c3cccc(C)c3)ccn2	MMV024829	0.417964
340125990	71552169	1	COc1cc(NC(=O)CC2=NN(C)C(=O)c3ccccc23)ccc1Cl	MMV676053	0.41906
340125785	1327900	1	COc1cc(Br)cc2C=C(C(=O)Nc3cccc(c3)C(F)(F)F)C(=O)Oc12	MMV688891	0.421249
340125715	22315759	1	CC(=CCC\C(=C/CNCCNC1C2CC3CC(CC1C3)C2)\C)C	MMV687273	0.422889
340125780	122196526	1	COc1ccc2nccc(NC(=O)C3CCN(CCc4ccc(Cl)cc4)CC3)c2n1	MMV688844	0.422889
340126029	71579718	1	CC(=O)N1CCN(CC1)c1ccc(Oc2ccc(Cl)cc2O)cc1	MMV688330	0.423435
340125907	42122061	1	CC(Nc1nncc(n1)c2ccc(cc2)C(F)(F)F)c3cn(C)nc3C	MMV019993	0.429429
340125888	25517828	1	CCc1ccc(cc1)C(NCc2nc(N)nc(n2)N(C)C)C(C)C	MMV1019989	0.432688
340125751	129011761	1	COc1cccc(n1)c2nc3c(cccc3n2CC4CCCN4)N5CCCC5	MMV687703	0.433773
340125698	10064615	1	Cc1cccc(n1)c2nc(Nc3ccncn3)c4sccc4n2	MMV688122	0.437563
340125952	129011771	1	CN(C)CC(=O)NCCN1C(c2ccccc2)c3cc(Cl)ccc3N=C1C	MMV688410	0.440264
340125902	24791869	1	Cc1cc(C)n(n1)c2ccc(NC(=O)C3CCN(Cc4cnc(C)s4)CC3)cc2	MMV007625	0.441882
340126012	4971442	1	CCS(=O)(=O)N(Cc1occc1)Cc2cc3ccc(C)cc3nc2O	MMV676398	0.443499
340126030	456227	1	Nc1nc(N)c2c3CCN(Cc4ccccc4)Cc3sc2n1	MMV688345	0.455832
340125958	129011772	1	CCc1ccccc1n2c(C)cn3c4C(=O)N(C(C(C)C)C(=O)OC)C(=O)N(C)c4nc23	MMV688550	0.456366
340125794	44526802	1	O=C(Nc1cccc(c1)c2ccc(NCCCN3CCCC3)nc2)c4ccccc4	MMV023953	0.467001
340126067	149096	1	C[C@H]1COc2c(N3CCN(C)CC3)c(F)cc4C(=O)C(=CN1c24)C(=O)O	MMV687798	0.472818
340125684	2340492	1	O=C(NCCc1c[nH]c2ccccc12)C3=Cc4ccccc4OC3=O	MMV676539	0.480711
340125863	651603	1	O=C(Nc1cnc2ccccc2c1)c3cccc(c3)n4cnnn4	MMV084864	0.489084
340125898	122196554	1	FC1(F)CCN(CCCCNc2cc(c3cc(ccc3n2)Cl)C(=O)NCCN2CCCC2)CC1	MMV667494	0.489084
340125938	23656967	1	C1CN(CCN1)c2cc(n[nH]2)c3ccc(Oc4ccccc4)cc3	MMV687706	0.489084
340125763	12445422	1	Nc1cccnc1Nc2ccc(Cl)cc2	MMV676524	0.497408
340125755	71508634	1	Oc1ccc(Cl)cc1C(=O)Nc2ccc(c(c2)C(F)(F)F)C(F)(F)F	MMV687807	0.513401
340125916	5393145	1	CN1CCCN(CC1)C(c2ccccc2)c3ccc(Cl)cc3	MMV004168	0.5175
340125707	2104549	1	Clc1ccc(s1)C(=O)Nc2oc(nn2)c3ccc(Cl)s3	MMV676501	0.518011
340126006	122196566	1	CC(C)(C)c1ccc(N[C@@H]2CCCC[C@H]2NC(=O)c3occc3)cc1	MMV675969	0.519033
340126074	3599	1	CCCCCCCCCCCCCCCCOP(=O)([O-])OCC[N+](C)(C)C	MMV688990	0.527695
340125992	28366643	1	CC(C)C(Oc1cccc2ccccc12)C(=O)O	MMV676191	0.533778
340125908	4880691	1	CC(Nc1cc(Cl)ccc1N2CCOCC2)C(=O)N3CCCC(C)C3	MMV020388	0.53782
340125676	925193	1	COc1ccc(OC(C)C(=O)Nc2ccc(Cl)cc2C)cc1	MMV202458	0.538828
340125877	129011766	1	FC(F)(F)c1cccc(c1)C(=O)NC2CCN(C2)c3ccnc4ccccc34	MMV023388	0.541346
340125870	3238132	1	Cc1onc(c1)C(=O)Nc2cnn(Cc3ccc(Cl)cc3Cl)c2	MMV009054	0.544864
340125732	1213861	1	CCC(C)NC(=O)c1ccc(NC(=O)C2(CCCC2)c3ccccc3)cc1	MMV146306	0.545868
340125798	129011763	1	CNC(=O)C1Cc2c([nH]c3cc(Cl)ccc23)C4(CCN(CCc5ccccc5)CC4)N1	MMV031011	0.551375
340125769	70685082	1	CCc1ccc(cc1)S(=O)(=O)Nc2cc(CN3CCN(CCC(C)C)CC3)ccc2C	MMV688124	0.553872
340125706	2989027	1	COc1ccccc1OCCCCn2c(nc3ccccc23)C4CC4	MMV676474	0.559349
340125887	658865	1	CC1(C)Cc2c(CO1)c(nc3snc(Br)c23)N4CCOCC4	MMV687794	0.561832
340125929	51346797	1	Clc1cccc(CO[C@H]2CCc3ccccc3[C@@H]2n4ccnn4)c1	MMV676159	0.570734
340125697	60045898	1	CC(=O)NCC1CN(C(=O)O1)c2ccc(c(F)c2)c3ccc(CO)cc3	MMV688508	0.592267
340125890	45913503	1	CC(C)N(Cc1ccccn1)Cc2csc(n2)c3oc(C)cc3	MMV1088520	0.616831
340125752	129011762	1	Cc1ccc2[nH]c(C3CCCNC3)c(c4ccncc4)c2c1	MMV024311	0.648944
340125861	9357145	1	CC(N1CCN(CC1)S(=O)(=O)c2ccc(cc2)C(C)(C)C)C(=O)N3CCCC3	MMV020291	0.666584
340126068	129011777	1	CO[C@H]1\C=C\O[C@@]2(C)OC3=C(C2=O)C4=C(O)\C(=C/NN5CCN(C)CC5)\C(=N\C(=O)\C(=C/C=C\[C@H](C)[C@H](O)[C@@H](C)[C@@H](O)[C@@H](C)[C@H](OC(=O)C)[C@@H]1C)\C)\C(=C4C(=C3C)O)O	MMV688775	0.729329
340126057	54671203	1	C[C@@H]1[C@H]2[C@H](O)[C@H]3[C@H](N(C)C)C(=C(C(=O)N)C(=O)[C@@]3(O)C(=C2C(=O)c4c(O)cccc14)O)O	MMV000011	0.805471
